# Supplementary material for: Research Trends and Collaborative Patterns in Wolbachia and Aedes aegypti Studies: A Scientometric Analysis
Source: Int J Environ Res Public Health. 2026 Jun 30;23(7):862. doi: 10.3390/ijerph23070862 (PMC13412030; doi:10.3390/ijerph23070862)
Supplement: Supplementary file 1 [file ijerph-23-00862-s001.zip]

Archive with 1 entries (1 files):
- ijerph-4220549-supplementary.pdf
